# Supplementary material for: Exploring the Relationship between Canine Paraoxonase-1 (PON-1) Serum Activity and Liver Disease Classified by Clinico-Pathological Evaluation
Source: Animals (Basel). 2024 Oct 8;14(19):2886. doi: 10.3390/ani14192886 (PMC11475043; doi:10.3390/ani14192886)
Supplement: Supplementary file 1 [file animals-14-02886-s001.zip › Supplementary Tables.xlsx]

## Sheet: Table S1
GROUP	ID	BREED	GENDER	AGE (YEARS)
C	1	Great Dane	M
C	2	Labrador	F	6
C	3	Mongrel	M	6
C	4	Mongrel	M	2
C	5	Mongrel	M	5
C	6	Mongrel	F	13
C	7	Mongrel	F	13
C	8	Mongrel	M	2
C	9	Mongrel	F	2
C	10	Bloodhound	M	9
C	11	CKCS	M	3
C	12	CKCS	F	7
C	13	Poodle	M	2
C	14	Mongrel	F
C	15	Mongrel	F
C	16	Mongrel	F
C	17	Mongrel	M
C	18	Mongrel	M
C	19	Mongrel	M
C	20	Australian shepherd	F	4
INJ	21	Yorkshire	M	13
INJ	22	Yorkshire	F	14
INJ	23	WHWT	F	11
INJ	24	Jack Russell	F	14
INJ	25	Mongrel	M	13
INJ	26	Pug	F	11
INJ	27	Shihtzu	M
INJ	28	American staffordshire	F	12
INJ	29	Mongrel	F
INJ	30	Shihtzu	M
INJ	31	Mongrel	F	11
INJ	32	American staffordshire	F	12
INJ	33	Labrador	F	12
INJ	34	Boxer	F
INJ	35	Mongrel	M	15
INJ	36	Poodle	F	13
INJ	37	Mongrel	F
INJ	38	Mongrel	M	13
INJ	39	Mongrel	M	10
INJ	40	American bulldog	M	3
INJ	41	Mongrel	F
INJ	42	Labrador	F	12
INJ	43	Bolognese	M	5
INJ	44	Cocker	M
INJ	45	Mongrel	M	12
INJ	46	Cocker	M	14
INJ	47	Shihtzu	F	12
INJ	48	Golden retriever	F	13
INJ	49	Labrador	F
INJ	50	Poodle	F	7
INJ	51	Labrador	F	14
INJ	52	Cocker	M	14
INJ	53	Mongrel	M	12
INJ	54	Mongrel	M	9
INJ	55	Yorkshire	M	10
INJ	56	Cocker	M	14
INJ	57	Mongrel	M	12
INJ	58	Mongrel	F	18
INJ	59	French bulldog		10
INJ	60	Mongrel	M	12
INJ	61	Mongrel	M	12
INJ	62	Mongrel	M
INJ	63	Labrador	F	14
INJ	64	Mongrel	M	13
INJ	65	Mongrel	F	16
INJ	66	Fox terrier	M	13
INJ	67	Boxer	M	11
INJ	68	Shihtzu	M	11
INJ	69	Beagle	F	11
INJ	70	Beagle	F	11
INJ	71	Mongrel	F	15
INJ	72	Shihtzu	M	12
INJ	73	Shihtzu	M	10
INJ	74	Mongrel	F	12
INJ	75	Mongrel	F
INJ	76	Mongrel	M
INJ	77	Mongrel	F	13
INJ	78	Cocker	M	5
INJ	79	Labrador	M	8
INJ	80	Mongrel	F	10
INJ	81	Shihtzu	F	12
INJ	82	Mongrel	M	17
INJ	83	Dobermann pinscher	F	9
INJ	84	Cocker	M	13
INJ	85	Mongrel	F	13
INJ	86	Labrador	F	7
INJ	87	Boxer	M
INJ	88
INJ	89	Mongrel	F
INJ	90	Dobermann pinscher	M	5
INJ	91	Shihtzu	F	12
INJ	92	Boxer	M	6
INJ	93	WHWT	M
INJ	94	Irish setter	M	10
INJ	95	Mongrel	F	16
INJ	96	Mongrel		14
INJ	97	Mongrel	F	11
INJ	98	Mongrel	F	0.66
INJ	99	Mongrel	F	12
INJ	100	Mongrel	F	11
INJ	101	Bloodhound	M
INJ	102	Shihtzu	M
INJ	103	Shihtzu	M
INJ	104		M
INJ	105	Irish setter	M	10
INJ	106	Irish setter	M	10
INJ	107	Boxer	F	10
INJ	108	Irish setter	M	10
INJ	109	French bulldog	M	7
INJ	110	Boxer	M	6
INJ	111	Irish setter	M	10
INJ	112	Boxer	M	6
INJ	113	Shihtzu	F	12
INJ	114	Mongrel	F	9
INJ	115	Dachshund	M	17
INJ	116	Beagle	M	9
INJ	117	Beagle	M	9
INJ	118	Mongrel	F	2
INJ	119	Mongrel	F	2
INJ	120		F	13
INJ	121	Miniature Schnauzer	F	14
INJ	122	Mongrel	M	12
INJ	123	Dachshund	M	17
INJ	124	Corso	F
INJ	125	Jack russell	F	9
INJ	126	Jack russell	F	10
INJ	127	Akita inu	M	8
INJ	128	Labrador	M	7
INJ	129	Cocker	M	11
INJ	130	Mongrel	M
INJ	131	Border collie	F	12
INJ	132
INJ	133	Afghan hound	M	4
INJ	134	WHWT	M	7
FAIL	135	Mongrel	F	5
FAIL	136	Welsh Corgi Pembroke	F	5
FAIL	137	Jack russell	F	9
FAIL	138	Poodle	F	8
FAIL	139	Australian shepherd	F	9
FAIL	140	Mongrel	M	9
FAIL	141	Mongrel	M	0.33
FAIL	142	Maltese	M	4
FAIL	143	WHWT	M	0.66
FAIL	144	Mongrel	F	4
FAIL	145	Mongrel	F	8
FAIL	146	Bernese mountain dog	M	0.42
FAIL	147	Maltese	M	0.6
FAIL	148	Jack russell	M	7
FAIL	149	Labrador	F
FAIL	150	Cocker	FS	11
FAIL	151	Mongrel	F	7
FAIL	152	Pinscher	MC	7
FAIL	153	Mongrel	FS	11
FAIL	154	Mongrel	M	12
FAIL	155	Jack russell	FS	11
FAIL	156	Jack russell	FS	11
FAIL	157	CKCS	FS	10
FAIL	158	Mongrel	F	5
FAIL	159	Bulldog	M	10
FAIL	160	Maltese	FS	11

## Sheet: Table S2
GROUP	ID	PON-1 (U/L)	ALT (U/L)	UREA (mmol/L)	ALBUMIN (g/L)	BILE ACIDS (mmol/L)	SERUM	NOTE
C	1	210.3	48	6.66	28
C	2	184.1	54	5.328	29
C	3	182.8	31	8.325	31
C	4	181.2	30	7.1595	34
C	5	186	35	8.1585	28
C	6	176.9	53	15.984	29
C	7	145.9	45	13.4865	26
C	8	185.6	40	9.1575	33
C	9	146.4	77	11.1555	28
C	10	213.9	27	5.4945	25
C	11	172.9	33	5.661	34
C	12	175.7	27	5.4945	32
C	13	189.9	29	5.4945	34
C	14	175.4	46	6.1605	32
C	15	159.7	55	6.8265	35
C	16	155.8	33	5.328	30
C	17	220.6	49	6.4935	39
C	18	132.7	35	3.996	33
C	19	126	30	5.328	30
C	20	145.7	27	5.994	34
INJ	21	216.6	165	5.4945	39	7.24	NORMAL	2-3 URL
INJ	22	287	129	22.977	39	16.5	NORMAL	2-3 URL
INJ	23	263	175	12.8205	33	5.48	NORMAL	2-3 URL
INJ	24	218.1	139	7.8255	37	2.91	LIPEMIC	2-3 URL
INJ	25	190.9	156	14.652	32	3.56	NORMAL	2-3 URL
INJ	26	217.7	138	5.8275	25	7.97	NORMAL	2-3 URL
INJ	27	231.5	148	20.646	25	43.8	NORMAL	2-3 URL
INJ	28	85	164	5.661	23	4.19	HEMOLYTIC	2-3 URL
INJ	29	89.2	152	68.0985	19	13.3	ICTERIC	2-3 URL
INJ	30	143.5	179	13.32	16	14	NORMAL	2-3 URL
INJ	31	185.6	149	5.4945	36	9.64	NORMAL	2-3 URL
INJ	32	68.3	174	5.661	28	9.95	NORMAL	2-3 URL
INJ	33	133.2	168	10.1565	25	2.75	NORMAL	2-3 URL
INJ	34	85.9	156	9.99	31	4.4	ICTERIC	2-3 URL
INJ	35	201	135	7.659	32	3.6	HEMOLYTIC	2-3 URL
INJ	36	190.8	146	5.1615	34	26.2	LIPEMIC	2-3 URL
INJ	37	165.5	132	6.993	31	3.31	HEMOLYTIC	2-3 URL
INJ	38	150	162	16.317	32	6.8	NORMAL	2-3 URL
INJ	39	175.8	142	10.989	25	3.21	LIPEMIC	2-3 URL
INJ	40	73.9	180	4.329	16	14.7	LIPEMIC	2-3 URL
INJ	41	222.2	130	3.663	24	1.19	LIPEMIC	2-3 URL
INJ	42	257.9	142	4.8285	25	6.33	LIPEMIC	2-3 URL
INJ	43	264.7	179	5.661	30	5.94	NORMAL	2-3 URL
INJ	44	223.9	126	13.8195	30	5.2	LIPEMIC	2-3 URL
INJ	45	184.6	158	9.4905	26	8.94	NORMAL	2-3 URL
INJ	46	198.9	120	12.8205	36	5.07	LIPEMIC	2-3 URL
INJ	47	195.2	160	4.1625	31	16.3	LIPEMIC	2-3 URL
INJ	48	223.2	128	5.994	27	9.87	LIPEMIC	2-3 URL
INJ	49	132.5	174	4.8285	37	4.05	HEMOLYTIC	2-3 URL
INJ	50	180.1	121	3.8295	38	5.19	HEMOLYTIC	2-3 URL
INJ	51	163.4	150	11.322	36	7.49	LIPEMIC	2-3 URL
INJ	52	210.5	172	17.316	43	4.79	LIPEMIC	2-3 URL
INJ	53	169.9	124	10.4895	30	9.13	LIPEMIC	2-3 URL
INJ	54	178.3	149	6.66	34	4.73	NORMAL	2-3 URL
INJ	55	100.7	123	5.4945	26	140	NORMAL	2-3 URL
INJ	56	241.1	174	7.1595	43	20.6	LIPEMIC	2-3 URL
INJ	57	228.2	148	12.8205	39	4.07	NORMAL	2-3 URL
INJ	58	123.7	141	5.328	29	6.37	NORMAL	2-3 URL
INJ	59	169.6	144	8.991	29	3.05	NORMAL	2-3 URL
INJ	60	237.8	126	14.8185	36	2.25	NORMAL	2-3 URL
INJ	61	191.1	144	12.4875	31	5.97	NORMAL	2-3 URL
INJ	62	55.7	122	11.655	22	10.3	ICTERIC	2-3 URL
INJ	63	154.7	138	6.66	29	6.95	NORMAL	2-3 URL
INJ	64	197	181	11.4885	33	5.09	NORMAL	4-5 URL
INJ	65	194.1	249	17.649	27	3.65	NORMAL	4-5 URL
INJ	66	210.6	209	8.4915	33	4.1	NORMAL	4-5 URL
INJ	67	288.6	252	6.66	26	17.8	LIPEMIC	4-5 URL
INJ	68	224.5	220	4.995	34	47.1	LIPEMIC	4-5 URL
INJ	69	119.8	226	12.321	33	10.4	NORMAL	4-5 URL
INJ	70	165.5	208	5.661	36	52.5	LIPEMIC	4-5 URL
INJ	71	295.9	269	20.4795	36	13.8	NORMAL	4-5 URL
INJ	72	236.9	209	3.663	32	83.7	LIPEMIC	4-5 URL
INJ	73	252.8	216	7.659	24	63.9	LIPEMIC	4-5 URL
INJ	74	216	240	6.993	27	8.46	LIPEMIC	4-5 URL
INJ	75	212.2	297	6.1605	23	5.7	LIPEMIC	4-5 URL
INJ	76	214.3	225	6.327	29	2.5	NORMAL	4-5 URL
INJ	77	198.6	292	8.991	37	8.61	HEMOLYTIC	4-5 URL
INJ	78	160	244	5.328	30	1.74	NORMAL	4-5 URL
INJ	79	192.2	202	6.1605	33	12	NORMAL	4-5 URL
INJ	80	156.2	183	9.1575	37	8.26	NORMAL	4-5 URL
INJ	81	192.9	209	3.8295	35	24.2	LIPEMIC	4-5 URL
INJ	82	235.4	190	12.1545	44	21.9	LIPEMIC	4-5 URL
INJ	83	218.9	298	4.8285	35	6.24	NORMAL	4-5 URL
INJ	84	167.6	219	14.8185	38	3.98	NORMAL	4-5 URL
INJ	85	209.4	260	9.324	34	11.2	LIPEMIC	4-5 URL
INJ	86	155.9	214	34.632	30	28.4	NORMAL	4-5 URL
INJ	87	250.1	208	8.4915	33	2.78	LIPEMIC	4-5 URL
INJ	88	206.1	225	7.992	33	8.77	HEMOLYTIC	4-5 URL
INJ	89	153.1	205	22.311	27	5.26	HEMOLYTIC	4-5 URL
INJ	90	118.1	207	4.4955	74	6.54	ICTERIC	4-5 URL
INJ	91	216.7	292	3.663	34	15.4	LIPEMIC	4-5 URL
INJ	92	237.9	238	6.66	29	4.63	LIPEMIC	4-5 URL
INJ	93	160.5	236	7.326	36	5.91	NORMAL	4-5 URL
INJ	94	279.1	209	6.1605	32	20.7	NORMAL	4-5 URL
INJ	95	223.4	380	44.1225	43	9.89	NORMAL	6-9 URL
INJ	96	237	338	11.8215	33	18.2	LIPEMIC	6-9 URL
INJ	97	229.4	375	6.1605	33	10.7	HEMOLYTIC	6-9 URL
INJ	98	145	316	5.994	22	5.07	NORMAL	6-9 URL
INJ	99	448	302	3.8295	29	10.6	LIPEMIC	6-9 URL
INJ	100	119.6	411	10.323	37	64	LIPEMIC	6-9 URL
INJ	101	149.5	329	4.662	34	2.79	NORMAL	6-9 URL
INJ	102	154	463	11.655	27	39.6	NORMAL	6-9 URL
INJ	103	141.1	330	20.313	25	87.1	NORMAL	6-9 URL
INJ	104	168.5	985	7.4925	19	3.81	LIPEMIC	6-9 URL
INJ	105	246.5	734	4.8285	23	20.9	LIPEMIC	6-9 URL
INJ	106	261.9	922	7.1595	24	21.5	NORMAL	6-9 URL
INJ	107	194.5	368	5.994	31	5.99	NORMAL	6-9 URL
INJ	108	222.9	990	6.327	25	22.3	LIPEMIC	6-9 URL
INJ	109	217.9	351	3.663	34	19.9	LIPEMIC	6-9 URL
INJ	110	249.7	313	7.1595	33	3.21	LIPEMIC	6-9 URL
INJ	111	256.6	969	6.993	35	21.3	HEMOLYTIC	6-9 URL
INJ	112	257.4	428	6.327	35	8.78	LIPEMIC	6-9 URL
INJ	113	272.4	309	3.663	36	19.9	NORMAL	6-9 URL
INJ	114	248	1157	12.8205	30	14.4	NORMAL	X10 URL
INJ	115	211.9	2111	7.8255	39	47.6	NORMAL	X10 URL
INJ	116	188.4	1957	3.8295	43	2.73	HEMOLYTIC	X10 URL
INJ	117	172.1	2083	4.4955	35	3.95	NORMAL	X10 URL
INJ	118	172.8	2100	5.1615	33	36.4	NORMAL	X10 URL
INJ	119	180.1	1703	4.662	36	10.9	NORMAL	X10 URL
INJ	120	59.1	1580	18.315	30	27.3	ICTERIC	X10 URL
INJ	121	142.9	650	7.326	33	23.3	NORMAL	X10 URL
INJ	122	245.3	640	4.995	35	17.8	LIPEMIC	X10 URL
INJ	123	193.8	610	27.972	32	14.7	NORMAL	X10 URL
INJ	124	113.2	3650	6.993	31	18.8	NORMAL	X10 URL
INJ	125	38.3	820	5.4945	22	52.5	ICTERIC	X10 URL
INJ	126	141.7	670	5.328	29	88.4	ICTERIC	X10 URL
INJ	127	111.4	1010	7.4925	29	85.3	HEMOLYTIC	X10 URL
INJ	128	171.2	990	5.661	36	47.8	NORMAL	X10 URL
INJ	129	40.9	1770	6.1605	30	180	ICTERIC	X10 URL
INJ	130	113.2	664	25.308	25	19.2	HEMOLYTIC	X10 URL
INJ	131	210.8	1100	9.1575	29	56.9	LIPEMIC	X10 URL
INJ	132	209.3	950	17.4825	35	77.9	ICTERIC	X10 URL
INJ	133	155.5	1040	4.8285	32	6.96	NORMAL	X10 URL
INJ	134	85.5	1569	33.966	45	50.2	ICTERIC	X10 URL
FAIL	135	96.8	266	2.4975	19	88.6	ICTERIC
FAIL	136	76.8	111	2.997	19	34.1	NORMAL
FAIL	137	17.5	337	2.997	16	19.6	NORMAL
FAIL	138	102.9	321	2.8305	21	96.7
FAIL	139	28.8	122	1.1655	24	142	ICTERIC
FAIL	140	87.8	179	1.665	25	138	NORMAL
FAIL	141	197.7	198	3.1635	19	140	NORMAL
FAIL	142	96.5	56	3.33	19	183	NORMAL
FAIL	143	65.4	90	1.8315	24	29	NORMAL
FAIL	144	77.1	128	2.4975	21	107	NORMAL
FAIL	145	79	36	2.8305	24	15.4	ICTERIC
FAIL	146	63.7	74	2.4975	19	70.7	ICTERIC
FAIL	147	92.1	94	2.8305	18	63.3	ICTERIC
FAIL	148	47.2	229	1.71029	13.1	60.7	NORMAL
FAIL	149	39.5	20	1.78155	25.3	40	NORMAL
FAIL	150	63.8	492	1.78155	22.5	83.8	ICTERIC
FAIL	151	87.6	63	1.78155	16	77.4	NORMAL
FAIL	152	131	107	2.85048	23.8	57.4	NORMAL
FAIL	153	69.3	218	5.661	17.8	64.6	ICTERIC
FAIL	154	164	615	1.78155	29.2	119.8	NORMAL
FAIL	155	71.3	375	2.997	19	40.6	ICTERIC
FAIL	156	62.8	288	2.997	21	171	ICTERIC
FAIL	157	64.2	70	2.331	22	30	NORMAL
FAIL	158	120	260	2.997	25.5	66.7	NORMAL
FAIL	159	296	85	2.8305	18.5	19.2	NORMAL
